# Supplementary material for: Production of a Monoclonal Antibody for the Detection of Forchlorfenuron: Application in an Indirect Enzyme-Linked Immunosorbent Assay and Immunochromatographic Strip
Source: Biosensors (Basel). 2023 Feb 7;13(2):239. doi: 10.3390/bios13020239 (PMC9954037; doi:10.3390/bios13020239)
Supplement: Supplementary file 1 [file biosensors-13-00239-s001.zip]

Archive with 1 entries (1 files):
- biosensors-2144347-supplementary.pdf
